# Supplementary material for: Out-patient commitment order use in Norway: incidence and prevalence rates, duration and use of mental health services from the Norwegian Outpatient Commitment Study
Source: BJPsych Open. 2019 Sep 2;5(5):e75. doi: 10.1192/bjo.2019.60 (PMC6737513; doi:10.1192/bjo.2019.60)
Supplement: Supplementary file 1 [file bjosup.zip]

Archive with 2 entries (2 files):
- S2056472419000607sup002.docx
- S2056472419000607sup001.docx
